# Supplementary material for: Estimating the risk of aflatoxin-induced liver cancer in Tanzania based on biomarker data
Source: PLoS One. 2021 Mar 11;16(3):e0247281. doi: 10.1371/journal.pone.0247281 (PMC7951873; doi:10.1371/journal.pone.0247281)
Supplement: S1 Table — (XLS) [file pone.0247281.s001.xls]

## Sheet: Children
AF-alb (pg/mg of albumin)
1092.6	ND: no detected.
853.3	LOD=3 pg/mg
631.2
317
304.1
284.5
253.7
244.4
238.6
235.1
234.3
223.4
219.6
215.2
193.6
188.7
188
178.2
168.8
164.5
163
159.6
159
157.9
150.6
146.4
140.9
140.3
138
130.5
114.5
114.4
114.1
112.4
112.2
108.5
105.7
92.9
91.7
88.7
88
87.1
86
83.5
82.8
81.5
77.5
77
75.7
73.2
71.4
69.5
68
68
67.7
63.3
59.2
56.7
56.2
54
53.4
50.2
49.2
49.2
48.8
46.8
45.1
44.9
44.7
44.7
44.7
44
43.3
42.4
42.2
42.1
41.9
40.6
39.9
39.9
39.4
37.5
37
37
36.9
35.7
35.6
35.1
35.1
34.6
34.6
34.5
33.3
33.2
32.8
32.5
31.6
31.5
31.1
31
30.3
30
29
28.6
28.6
28.1
27.8
27.6
27.5
26.9
26.9
26.5
26
25.3
25.2
25.1
24.7
24.5
24.3
24.3
24.2
23.7
23.2
23.2
23.1
23.1
22.6
22.2
22.2
22
21.7
21.5
21.5
21.2
20.9
20.6
20.5
20.4
20.3
20.2
20.2
19.9
19.5
19.5
19.4
19.3
18.6
18.2
18.2
18
18
17.9
17.7
17.6
17.5
17.5
17.3
17.2
17.1
17
16.9
16.7
16.6
16.5
16.4
16.3
16.1
15.7
15.7
15.6
15.6
15.3
15.3
15.2
15.1
15.1
15
15
15
14.6
14.5
14.5
14.4
14.4
14.4
14.4
14.2
14.2
14.2
13.8
13.5
13.5
13.3
13.1
13
12.8
12.8
12.7
12.6
12.6
12.1
12.1
12.1
12.1
12
11.8
11.8
11.7
11.6
11.6
11.1
11.1
11.1
11
11
10.9
10.6
10.6
10.5
10.5
10.5
10.5
10.4
10.4
10.3
10.2
10.1
10.1
10
10
9.9
9.8
9.8
9.8
9.6
9.5
9.5
9.3
9.2
9.2
9.2
9.1
8.6
8.5
8.5
8.4
8.4
8.2
8
8
7.9
7.8
7.8
7.8
7.8
7.7
7.6
7.6
7.5
7.4
7.4
7.3
7.2
7.1
7
6.8
6.7
6.7
6.7
6.7
6.6
6.5
6.5
6.5
6.5
6.4
6.3
6.2
6.1
6
6
6
6
5.8
5.6
5.6
5.6
5.4
5.4
5.4
5.3
5.3
5.2
5.1
5.1
5
4.7
4.7
4.7
4.7
4.7
4.7
4.6
4.6
4.5
4.5
4.4
4.4
4.3
4.3
4.3
4.2
4.2
4.2
4.1
4.1
4
3.9
3.9
3.9
3.9
3.9
3.8
3.8
3.7
3.7
3.7
3.7
3.7
3.7
3.6
3.6
3.6
3.6
3.5
3.5
3.5
3.4
3.4
3.4
3.3
3.3
3.3
3.3
3.2
3.2
3.2
3.2
3.2
3.2
3.2
3.2
3.1
3.1
3.1
3.1
3.1
3.1
3
3
3
3
ND
ND
ND
ND
ND
ND
ND
ND
ND
ND
ND
ND
ND
ND
ND
ND
ND
ND
ND
ND
ND
ND
ND
ND
ND
ND
ND
ND
ND
ND
ND
ND
ND
ND
ND
ND
ND
ND
ND
ND
ND
ND
ND
ND
ND
ND
ND
ND
ND
ND
ND
ND
ND
ND
ND
ND
ND
ND
ND
ND
ND
ND
ND
ND
ND
ND
ND
ND
ND
ND
ND
ND
ND
ND
